# Supplementary material for: Molecular Composition and Kinetics of B Cells During Ibrutinib Treatment in Patients with Chronic Lymphocytic Leukemia
Source: Int J Mol Sci. 2024 Nov 22;25(23):12569. doi: 10.3390/ijms252312569 (PMC11641073; doi:10.3390/ijms252312569)
Supplement: Supplementary file 1 [file ijms-25-12569-s001.zip]

Archive with 1 entries (1 files):
- ijms-3262196-supplementary.pdf
